# Supplementary material for: Identification of immune cell function in breast cancer by integrating multiple single-cell data
Source: Front Immunol. 2022 Nov 21;13:1058239. doi: 10.3389/fimmu.2022.1058239 (PMC9719918; doi:10.3389/fimmu.2022.1058239)
Supplement: Supplementary file 1 [file Table_1.xlsx]

## Sheet: Sheet1
Go terms and KEGG pathways related to differential expressed genes in immune cell types
B cell	Category	Result					Genes	P value	Benjamini
	KEGG_PATHWAY	hsa05340:Primary immunodeficiency					CD79A, TNFRSF13B, IGLL1, CD19	1.8e-06	1.7e-05
	GOTERM_BP_DIRECT	GO:0050853~B cell receptor signaling pathway					CD79A, BANK1, IGLL1, CD19, MS4A1	4.2e-07	3.6e-05
	GOTERM_BP_DIRECT	GO:0042113~B cell activation					CD79A, BANK1, CXCR5, MS4A1	7.1e-07	3.6e-05
	GOTERM_CC_DIRECT	GO:0009897~external side of plasma membrane					CD79A, IGLL1, CD19, CXCR5, MS4A1, CCR2	1.2e-06	3.2e-05
	GOTERM_CC_DIRECT	GO:0005887~integral component of plasma membrane					FCRLA, TNFRSF13B, CD19, CXCR5, MS4A1, CCR2	0.0004	0.0052
T cell	Category	Result					Genes	P value	Benjamini
	KEGG_PATHWAY	hsa04660:T cell receptor signaling pathway					ZAP70, LCK, CD8A, CD247, CD3D	3e-06	6.4e-05
	KEGG_PATHWAY	hsa05340:Primary immunodeficiency					ZAP70, LCK, CD8A, CD3D	7.7e-06	6.4e-05
	KEGG_PATHWAY	hsa05235:PD-L1 expression and PD-1 checkpoint pathway in cancer					ZAP70, LCK, CD247, CD3D	0.0001	0.00056
	KEGG_PATHWAY	hsa04658:Th1 and Th2 cell differentiation					ZAP70, LCK, CD247, CD3D	0.00011	0.00056
	KEGG_PATHWAY	hsa04659:Th17 cell differentiation					ZAP70, LCK, CD247, CD3D	0.00018	0.00075
	KEGG_PATHWAY	hsa05135:Yersinia infection					ZAP70, LCK, CD8A	0.0093	0.033
	KEGG_PATHWAY	hsa04514:Cell adhesion molecules					CD6, CD8A, TIGIT	0.012	0.038
	GOTERM_BP_DIRECT	GO:0002250~adaptive immune response					ZNF683, ZAP70, CD6, TRAT1, CD8A, SH2D1A, CD247, CD3D	1.1e-08	6.5e-07
	GOTERM_BP_DIRECT	GO:0050852~T cell receptor signaling pathway					ZNF683, ZAP70, LCK, CD8A, CD247, CD3D	1.2e-08	6.5e-07
	GOTERM_BP_DIRECT	GO:0045087~innate immune response					ZNF683, ZAP70, CD6, LCK, SH2D1A, CD177	4.5e-05	0.0017
	GOTERM_BP_DIRECT	GO:0007169~transmembrane receptor protein tyrosine kinase signaling pathway					ZAP70, TRAT1, LCK, CD8A	0.00011	0.003
	GOTERM_BP_DIRECT	GO:0006968~cellular defense response					TRAT1, SH2D1A, PRF1	0.00066	0.015
	GOTERM_CC_DIRECT	GO:0042101~T cell receptor complex					ZAP70, TRAT1, CD8A, CD247, CD3D	2.3e-06	6.4e-05
	GOTERM_CC_DIRECT	GO:0001772~immunological synapse					ZAP70, CD6, LCK, GZMA	3.6e-06	6.4e-05
Macrophage	Category	Result					Genes	P value	Benjamini
	KEGG_PATHWAY	hsa04380:Osteoclast differentiation					CSF1R, FCGR3A, IL1B, TREM2	0.00013	0.0082
	GOTERM_BP_DIRECT	GO:0006954~inflammatory response					CSF1R, CCL7, IL1B, CD14, AIF1, S100A9	1.8e-06	0.00061
	GOTERM_BP_DIRECT	GO:0001934~positive regulation of protein phosphorylation					CSF1R, IL1B, TREM2, AIF1	0.0002	0.033
	GOTERM_BP_DIRECT	GO:0030335~positive regulation of cell migration					CSF1R, CCL7, IL1B, AIF1	0.00035	0.04
	GOTERM_CC_DIRECT	GO:0005576~extracellular region					CD163, CCL7, IL1B, SCG5, FN1, PLBD1, TREM2, CD14, S100A9	1.7e-06	7.8e-05
	GOTERM_CC_DIRECT	GO:0005615~extracellular space					FCGR3A, CCL7, IL1B, FN1, PLBD1, CD14, S100A9	0.00022	0.0051
